# Supplementary material for: Characterization of a new Leishmania major strain for use in a controlled human infection model
Source: Nat Commun. 2021 Jan 11;12:215. doi: 10.1038/s41467-020-20569-3 (PMC7801518; doi:10.1038/s41467-020-20569-3)
Supplement: Supplementary file 6 — Source Data [file 41467_2020_20569_MOESM6_ESM.xlsx]

## Sheet: Figure 3
C,
day	MRC01 Untreated										MRC01 Treated
-2	4.04	3.39	0.5	0.5	3.215	3.18	2.965	2.925	0.5		0.5	3.76	3.75	3.985	3.85	2.645	2.395	0.5	3.275
-1	3.85	4.285	0.5	0.5	3.015	3.425	3.72	3.22	0.5		2.83	3.79	3.98	4.1	4.02	3.005	2.815	0.5	3.425
0	4.495	4.185	4.5	3.08	3.855	3.975	3.635	3.82	3.885		4.27	4.505	4.565	4.64	4.61	3.785	3.96	3.745	3.82
1	5.125	4.975	5.265	3.215	4.035	3.89	4.045	3.775	3.47		4.915	4.415	5.16	4.73	4.675	3.575	3.695	3.57	3.89
2	5.205	6.16	5.235	3.115	3.76	4.01	4.505	3.77	3.135		4.385	5.035	4.81	4.79	4.62	3.43	3.49	3.155	3.98
3	4.985	5.345	5.595	2.92	3.67	4.12	4.365	4.11	3.435		3.935	5.36	3.96	4.945	4.255	3.145	3.335	3.935	3.99
4	5.54	6.24	5.705	3.55	3.67	4.59	5.229	4.315	3.03		3.3	4.42	3.975	3.735	4.4	3.135	3.12	4.235	3.525
5	5.71	6.385	6.48	3.72	3.805	5.13	4.94	4.575	4.57		2.895	4.43	3.655	3.98	3.755	2.425	3.27	3.42	0.5
6	6.94	5.915	6.33	4.19	3.515	4.66	5.295	4.23	4.88		2.435	3.57	3.035	2.615	3.98	0.5	2.71	3.31	3.35
7	5.345	5.91	7.12	4.44	5.175	5.325	5.695	5.655	4.55		2.33	2.82	2.97	2.86	3.66	0.5	2.67	3.02	3.73
8	7.14	6.55	5.875	4.315	5.065	5.015	6.2	4.94	4.84		1.995	3.205	2.945	3.105		0.5	0.5	0.5	3.475
9	6.86	6.115	7.54	5.005	4.735	5.465	6.495	6.225	5.205		1.83	2.8	2.53	0.5	2.775	0.5	0.5	2.235	2.935
10	7.12	5.875	7.785		5.315	6.355	7.1	5.82	6.23		0.5	2.82	2.28	0.5	0.5	0	0.5	0.5	0.5
F
day	MRC02 Untreated										MRC02 Treated
-2	2.56	3.24		0.5	2.33	2.845	2.925	3.21	3.185	2.565	4.435	4.42	3.97		2.53	2.6	3.298	2.095	2.085
-1	3.155	3.71	0.5	2.54	3.515	2.725	3.51	3.03	3.3	3.54	4.195	4.49	4.135	4.025	2.215	3.58	3.27	2.81	3.115
0	5.075	5.63	4.515	3.965	4.2	3.775	3.58	3.79	4.215	3.825	4.76	4.98	5.3	4.1	3.375	4.385	4.15	3.945	3.535
1	5.595	6.8	4.385	4.67	4.215	4.755	4.14	3.885	4.33	3.925	4.945	4.785	6.91	5.23	3.93	4.625	4.66	3.615	3.99
2	6.845	6.905	5.095	4.04	4.99	5.49	4.875	4.085	5.465	4.635	5.49	4.59	5.04	4.82	4.175	4.365	4.24	4.71	3.56
3	6.74	8.815	5.85	4.6	5.49	5.325	5.75	4.945	5.64	5.66	5.52	4.225	5.145	5.07	4.025	4.485	4.035	3.71	3.11
4	8.065	9.23	6.475	5.28	6.21	4.74	5.94	4.585	6.675	6.15	4.69	2.865	4.975	3.51	3.8	4.145	5.2	4.1	3.79
5	8.665		6.635	5.31	5.495	7.095	5.945	5.02		6.075	4.415	2.745	3.965	0.5	3.185	3.64	3.3	2.605	2.665
6			8.115	6.615	6.515	8.1	6.63	5.23		6.565	4.115	2.73	4	0.5	2.565	3.495	3.7	0.5	2.195
7			8.16	7.305	7.63		7.29	5.515		6.32	4.245	2.75	3.21	0.5	2.4	3.355	3.23	0.5	2.06
8				7.245	7.24		7.73	5.825		6.87	4.03	2.765	2.51	0.5	1.895	2.77	2.96	0	0.5
9					8.035		8.625	6.285		7.95	4.44	3.115	2.56	0	1.8	2.175	0.5	0	0.5
10											4.485	2.6	2.755	0	0.5	2.095	0.5	0	0
D,E,G,H.
Days PI	MRC01 Untreated										MRC01 Treated										MRC02 Untreated										MRC02 Treated
1
2
3
4
5
6
7																							0.5								0.5				0.5
8																					0.5	0.5	0.5		0.5						0.5			0.5	0.5
9						0.5															0.5		0.5	0.5							0.5		0.5	0.5	0.5
10
11																					0.5	0.5	0.5	0.5	0.5						0.5	0.5	0.5	0.5	0.5
12							0.5														0.5	0.5	0.5	0.5	0.5						0.5	0.5	0.5	0.5	0.5
13							0.5									0.5					0.5	0.5	0.5	0.5	0.5							0.5	0.5	0.5	0.5
14																										0.5
15								0.5								0.5					0.5	0.5	0.5	0.5	0.5	0.5	0.5			0.5	0.5	0.5	0.5	0.5	0.5			0.5
16																					0.5		0.5	0.5		0.5	0.5			0.5	0.5	0.5	0.5	0.5	0.5		0.5	0.5
17																										0.5	0.5	0.5		0.5							0.5	0.5
18																										1.71	0.5			0.5							0.5	0.5
19							0.5	0.5										0.5			1.87	0.5	1.58	1.955	0.5						1.755	0.5	1.985	0.5	2.225
20																										2.2	0.5	0.5		0.5						0.5	0.5	0.5
21																					1.835	1.87	2.13	2.19	1.805	2.56	3.36	4.515	0.5	2.33	2.53	1.77	2.6	0.5	2.085	3.94	0.5	2.955	4.025
22								0.5								0.5		0.5			2.38	2.175	2.245	2.23	2.23	3.155	3.24	4.385	0.5	3.515	2.215	0.5	3.58	0.5	3.115	4.075	0.5	2.595	4.1
23								0.5								0.5					2.365	2.095	2.925	2.83	2.57	5.075	3.71	5.095	0.5	4.2	3.375	2.22	4.385	2.095	3.535	4.12	0.5	3.97	5.23
24					0.5			0.5								0.5		0.5			2.67	2.505	3.21	2.97	2.87	5.595	5.63	5.85	0.5	4.215	3.93	2.31	4.625	2.81	3.99	4.36	1.71	4.135	4.82
25					0.5		0.5														3.02	2.845	3.03	3.285	2.89	6.845	6.8	6.475	0.5	4.99	4.175	3.298	4.365	3.945	3.56	4.435	3.085	5.3	5.07
26					0.5			0.5								0.5		0.5			3.22	2.725	3.79	3.24	2.625	6.74	6.905	6.635	0.5	5.49	4.025	3.27	4.485	3.615	3.11	4.195	4.42	6.91	3.51
27					0.5		0.5									0.5		0.5			2.565	3.775	3.885	3.185	2.925	8.065	8.815	8.115	0.5	6.21	3.8	4.15	4.145	4.71	3.79	4.76	4.49	5.04	0.01
28		0.5			2.245						0.5	0.5									3.54	4.755	4.085	3.3	3.51	8.665	9.23	8.16	2.54	5.495	3.185	4.66	3.64	3.71	2.665	4.945	4.98	5.145	0.01
29		0.5			2.865		0.5		0.5		0.5	0.5				0.5		0.5			3.825	5.49	4.945	4.215	3.58				3.965	6.515	2.565	4.24	3.495	4.1	2.195	5.49	4.785	4.975	0.01
30		0.5			2.675	0.5	0.5	0.5	0.5		0.5	0.5				0.5		0.5			3.925	5.325	4.585	4.33	4.14				4.67	7.63	2.4	4.035	3.355	2.605	2.06	5.52	4.59	3.965	0.01
31		0.5			2.84						0.5	0.5									4.635	4.74	5.02	5.465	4.875				4.04	7.24	1.895	5.2	2.77	0.5	0.5	4.69	4.225	4
32		0.5			2.935		0.5		2.04		0.5	0.5			0.5	0.5		2.37			5.66	7.095	5.23	5.64	5.75				4.6	8.035	1.8	3.3	2.175	0.5	0.5	4.415	2.865	3.21
33		0.5			2.825	0.5	0.5				0.5	0.5			0.5	0.5	0.5	2.72			6.15	8.1	5.515	6.675	5.94				5.28		0.5	3.7	2.095			4.115	2.745	2.51
34		0.5		0.5	3.36						0.5	0.5			0.5						6.075		5.825		5.945				5.31			3.23				4.245	2.73	2.56
35		2.19	0.5	0.5	3.68	0.5	0.5	0.5	0.5		2.73	2.76			0.5	2.6		2.925			6.565		6.285		6.63				6.615			2.96				4.03	2.75	2.755
36		2.33	0.5	2.835	3.765						2.665	2.7			0.5						6.32		6.545		7.29				7.305			0.5				4.44	2.765
37		2.6	0.5	3.135	3.83	2.48	2.395		2.64		2.755	2.58	0.5		0.5	3.18	0.5	2.925			6.87				7.73				7.245			0.5				4.485	3.115
38		3.13	0.5	3.57	3.865	2.645	2.815	0.5	2.755		3.275	3.025			3.045	3.425	0.5	3.22	0.5		7.95				8.625												2.6
39		2.905	0.5	3.985	3.85	3.005	3.96	0.5	3.275		3.285	3.39	0.5		2.485	3.975	0.5	3.82	0.5
40		3.76	0.5	4.1	4.02	3.785	3.695	0.5	3.425		3.74	4.285	0.5		2.35	3.89	0.5	3.775	0.5
41		3.79	0.5	4.64	4.61	3.575	3.49	0.5	3.82		3.68	4.185	0.5		3.285	4.01	0.5	3.77	0.5
42		4.505	0.5	4.73	4.675	3.43	3.335	0.5	3.89		4.04	4.975	0.5		2.745	4.12	0.5	4.11	0.5
43		4.415	0.5	4.79	4.62	3.145	3.12	0.5	3.98		3.85	6.16	4.5		2.52	4.59	0.5	4.315	0.5
44		5.035	0.5	4.945	4.255	3.135	3.27	0.5	3.99		4.495	5.345	5.265		3.145	5.13	0.5	4.575	0.5
45		5.36	0.5	3.735	4.4	2.425	2.71	0.5	3.525		5.125	6.24	5.235		3.215	4.66	0.5	4.23	0.5
46		4.42	3.485	3.98	3.755	0.5	2.67	0.5	0.5		5.205	6.385	5.595		2.7	5.325	0.5	5.655	0.5
47		4.43	3.475	2.615	3.98	0.5	0.01	3.745	3.35		4.985	5.915	5.705		3.09	5.015	0.5	4.94	3.885
48		3.57	3.75	2.86	3.66	0.5	0.01	3.57	3.73		5.54	5.91	6.48		3.215	5.465	0.5	6.225	3.47
49		2.82	3.98	3.105		0.5	0.01	3.155	3.475		5.71	6.55	6.33		3.015	6.355	0.5	5.82	3.135
50		3.205	4.565	0.01	2.775			3.935	2.935		6.94	6.115	7.12		3.855		2.965		3.435
51	0.5	2.8	5.16	0.01	0.01			4.235	0.5		5.345	5.875	5.875		4.035		3.72		3.03
52	0.5	2.82	4.81					3.42			7.14		7.54		3.76		3.635		4.57
53	0.5		3.96					3.31			6.86		7.785	0.5	3.67		4.045		4.88
54	0.5		3.975					3.02			7.12			0.5	3.67		4.505		4.55
55	0.5		3.655					0.5						0.5	3.805		4.365		4.84
56	2.83		3.035					2.235						0.5	3.515		5.229		5.205
57	4.27		2.97					0.5						0.5	5.175		4.94		6.23
58	4.915		2.945											3.08	5.065		5.295
59	4.385		2.53											3.215	4.735		5.695
60	3.935		2.28											3.115	5.315		6.2
61	3.3													2.92			6.495
62	2.895													3.55			7.1
63	2.435													3.72
64	2.33													4.19
65	1.995													4.44
66	1.83													4.315
67	0.01													5.005
68
69
70
72
73

## Sheet: Figure 4
E
MRC-01 PBS	MRC-01 PM	MRC-02 PBS	MRC-02 PM
28354.3	0.811577	3.30586	17.4239
8.85788	5.11518	33.017	0
0.090849	0	22767.9	339.413
1466.9	0	1563.97	0
15859.5	19.4808	1233.47	18.7554
26330.7	0.000454	0	4.89191
8831.63	34.1832	17638.9	0
0	0.015477	13175.5	0
	0	40.2665	13.6618

## Sheet: Figure 5
MRC-01								MRC-02
A								B
		heavy	moderate	light						heavy	moderate	light
d3	dub	78.5714	14.2857	7.14286				d3	dub	92.8571	7.14286	0
d3	pap	91.6667	8.33333	0				d3	pap	85.7143	14.2857	0
d6	dub	100	0	0				d6	dub	100	0	0
d6	pap	84.6154	7.69231	0				d6	pap	71.4286	7.14286	0
d15	dub	92.1053	1.31579	0				d15	dub	63.3333	13.3333	0
d15	pap	63.8298	12.766	0				d15	pap	65	20	0
C								D
		ES	AMG	AMG TMG	AMG TMG cardia	SV				ES	AMG	AMG TMG	AMG TMG cardia	SV
d3	dub	21.4286	0	14.2857	35.7143	28.5714		d3	dub	42.8571	0	0	50	7.14286
d3	pap	100	0	0	0	0		d3	pap	92.8571	0	0	7.14286	0
d6	dub	0	16.6667	0	0	83.3333		d6	dub	0	16.6667	0	0	83.3333
d6	pap	0	7.69231	30.7692	0	53.8462		d6	pap	0	14.2857	28.5714	21.4286	14.2857
d15	dub	0	0	0	0	93.421		d15	dub	0	0	0	0	76.6667
d15	pap	0	0	0	0	76.5957		d15	pap	0	0	0	0	85

## Sheet: Figure 7
A			C
MRC-01	MRC-02		MRC-01	MRC-02
0	3060		0.166	21.9
143	576		10.3	63.2
70	5670		0.282	0.0857
7240	333		0	35.7
506	92		1.66	11.5
708	106		0.644
